# Supplementary material for: Genome-Wide Identification and Characterization of the Growth-Regulating Factor Gene Family Responsive to Abiotic Stresses and Phytohormone Treatments in Populus ussuriensis
Source: Int J Mol Sci. 2025 Apr 1;26(7):3288. doi: 10.3390/ijms26073288 (PMC11990005; doi:10.3390/ijms26073288)
Supplement: Supplementary file 1 [file ijms-26-03288-s001.zip]

Archive with 1 entries (1 files):
- ijms-3509460-supplementary.pdf
